# Supplementary material for: Xanthine–Dopamine Hybrid Molecules as Multitarget Drugs with Potential for the Treatment of Neurodegenerative Diseases
Source: Biomolecules. 2023 Jul 5;13(7):1079. doi: 10.3390/biom13071079 (PMC10377586; doi:10.3390/biom13071079)
Supplement: Supplementary file 1 [file biomolecules-13-01079-s001.zip]

Archive with 1 entries (1 files):
- biomolecules-2428451-supplementary.pdf
